# Supplementary material for: Machine-Learning Analysis of Voice Samples Recorded through Smartphones: The Combined Effect of Ageing and Gender
Source: Sensors (Basel). 2020 Sep 4;20(18):5022. doi: 10.3390/s20185022 (PMC7570582; doi:10.3390/s20185022)
Supplement: Supplementary file 1 [file sensors-20-05022-s001.zip]

Archive with 4 entries (3 files):
- sensors-889119-supplementary/
- sensors-889119-supplementary/Table_S1.docx
- sensors-889119-supplementary/Table_S2.docx
- sensors-889119-supplementary/Table_S3.docx
